# Supplementary material for: Interplay between ceRNA and Epigenetic Control of microRNA: Modelling Approaches with Application to the Role of Estrogen in Ovarian Cancer
Source: Int J Mol Sci. 2022 Feb 18;23(4):2277. doi: 10.3390/ijms23042277 (PMC8876507; doi:10.3390/ijms23042277)
Supplement: Supplementary file 1 [file ijms-23-02277-s001.zip]

Archive with 8 entries (7 files):
- Supplementary Text/
- __MACOSX/._Supplementary Text
- Supplementary Text/Supplementary Text S2.pdf
- __MACOSX/Supplementary Text/._Supplementary Text S2.pdf
- Supplementary Text/Supplementary Text S1.pdf
- __MACOSX/Supplementary Text/._Supplementary Text S1.pdf
- Supplementary Text/.DS_Store
- __MACOSX/Supplementary Text/._.DS_Store
